# Supplementary material for: T-cell receptors identified by a personalized antigen-agnostic screening approach target shared neoantigen KRAS Q61H
Source: Front Immunol. 2025 Mar 17;16:1509855. doi: 10.3389/fimmu.2025.1509855 (PMC11955635; doi:10.3389/fimmu.2025.1509855)
Supplement: Supplementary Table 9 — (Resource table of raw data for the generation of figures). [file Table9.xlsx]

## Sheet: Figure 1B_left
CDR3 peptide	non-tumor CD8	tumor TIL_CD8	Ratio 5-900	Ratio >900	background-TCRs	SELECTED	ratio
CASSVDRGAEAFF	0.40703	3.66021				3.66021	8.99027
CAWNKQVDGYTF	0.05464	2.39387				2.39387	43.7316
CASSFGVMNTEAFF	1.46056	2.32984			2.32984		1.59506
CASSPDGETQYF	0.20124	2.25559				2.25559	11.2029
CASSLGQAYEQYF	1.01621	1.78643			1.78643		1.75776
CASSPVAGMNTEAFF	3.38551	1.41723			1.41723		0.418604
CAISDWTGSNYGYTF	0.05828	1.16249				1.16249	19.9125
CASSGRGDLLEQYF	0.59643	1.12078			1.12078		1.87883
CASSETGAAETQYF	4.88343	1.09457			1.09457		0.224135
CASSRLAGGTDTQYF	2.47675	0.95046			0.95046		0.383737
CASSSGLVYEQYF	0.12839	0.89805				0.89805	6.98926
CASSTGTGGLGELFF	0.10199	0.87479				0.87479	8.56881
CASSEAPPLYYEQYF	0.21126	0.85488			0.85488		4.04466
CASSNDRAGLNEQFF	0.73939	0.84613			0.84613		1.14421
CATSDGRLEQFF	0.11291	0.8219				0.8219	7.27281
CASSLGYRYGTEAFF	3.51207	0.81026			0.81026		0.230701
CASSQDNGGYGYTF	0.14843	0.80298				0.80298	5.40618
CASSQGDSFYGYTF	0.19486	0.80005			0.80005		4.10366
CASSADLGDRVNGYTF	0.80676	0.7821			0.7821		0.969313
CASSLDRGGYEQYF	0.14023	0.75396	0.75396				5.37276
CARPPAGIPDTQYF	0	0.73116		0.73116			7311.6
CASSDQGHSNQPQHF	0.13021	0.71273	0.71273				5.4695
CASSRPSFRVSEQFF	1.21379	0.70446			0.70446		0.580333
CASSLLLAGASYEQYF	0.39246	0.66519			0.66519		1.69449
CASSSFQGGNEQFF	3.06045	0.61423			0.61423		0.200693
CASSLVRGNEQFF	0.1894	0.60938			0.60938		3.21573
CASSLERSERPYEQYF	4.94258	0.5958			0.5958		0.120542
CASTPRGNTGELFF	0.27955	0.57105			0.57105		2.04202
CASNPGRGTREQYF	0.09834	0.56377	0.56377				5.72704
CASSLRINYEQYF	0.30687	0.55747			0.55747		1.81604
CASSRPEATNEKLFF	0.01184	0.55603	0.55603				46.5687
CASSWGTDTEAFF	0.09834	0.4716			0.4716		4.79074
CAWAKGTEAFF	0.01548	0.47111	0.47111				30.2381
CASSQVTGITEAFF	0.66836	0.45654			0.45654		0.682973
CASSPGGRPYEQYF	0.01002	0.41679	0.41679				41.1848
CASSPGQGEGYEQYF	0.10381	0.38717			0.38717		3.72601
CASSQVGSSVAGGRSEAFF	0.28775	0.35077			0.35077		1.21859
CASSSTGTGGSSWNEQFF	0.01821	0.34982	0.34982				19.1054
CATGTGSYEQYF	0	0.28382		0.28382			2838.2
CASSLWEASYGYTF	0.17392	0.28189			0.28189		1.61987
CASSQTGTGSYEQYF	0.13021	0.28043			0.28043		2.15202
CASSIAQGVYEQYF	0.86596	0.27849			0.27849		0.32156
CASSQRRLNTEAFF	0	0.27315		0.27315			2731.5
CASSLGTAKETQYF	1.01439	0.26248			0.26248		0.258731
CASIRGD#YEQYF	0.26589	0.25714			0.25714		0.966728
CASSFEAPAYEQYF	0.2577	0.25229			0.25229		0.978627
CASSLAGGLVEQYF	0.18758	0.24889			0.24889		1.32614
CATTQAGTENTEAFF	0.05464	0.2455			0.2455		4.48484
CASSPGQGEGYEQYF	0.02185	0.24162	0.24162				11.0077
CASSQEGEGETQYF	0.01912	0.23725	0.23725				12.3439
CASSVGPGLNMQVTDTQYF	0.02732	0.23628	0.23628				8.61707
CASSYRDSSSYEQYF	0	0.229		0.229			2290
CASSYLAEPPGNEQFF	0.1985	0.22851			0.22851		1.1506
CASSQERSTGELFF	0.13203	0.22318			0.22318		1.68909
CASSSYSETANYGYTF	0.09743	0.22269			0.22269		2.2833
CASSYWGGTNTEAFF	0.1894	0.21882			0.21882		1.15472
CASSIDRGSEAFF	0.14387	0.21687			0.21687		1.50636
CASSQVLSGGFYEQYF	0.15389	0.21639			0.21639		1.40522
CAWTWGGGNEQYF	0.08377	0.21347			0.21347		2.54525
CAWSKEYGYTF	0	0.21299		0.21299			2129.9
CATSDLHRTPDLNTEAFF	0.11109	0.20717			0.20717		1.86321
CASSSQGDGTDTQYF	0.13477	0.20183			0.20183		1.49648
CASSPGPNYEQYF	0.01184	0.20086	0.20086				16.8224
CASSLEEYGYTF	1.81569	0.1994			0.1994		0.109814
CASSQDRSVAYEQYF	0	0.19795		0.19795			1979.5
CASSLPNS*WTGK#YGYTF	0.15571	0.1965			0.1965		1.26115
CASSLRGKTSTYEQYF	0.19396	0.19067			0.19067		0.982531
CASSYD*GGT#EQFF	0.57275	0.18922			0.18922		0.330313
CASSALDRE#YEQYF	0.15025	0.18825			0.18825		1.25208
CASSLSSKNEQFF	0.08468	0.18825			0.18825		2.22045
CAWSFPGASGG*ETQYF	0.13204	0.18048			0.18048		1.36582
CASTGT#SYNEQFF	0.1202	0.18			0.18		1.49626
CAVNQAGWGGTQYF	0.0601	0.17953			0.17953		2.98223
CASSQRAAPYGYTF	0.03916	0.1766			0.1766		4.49822
CASSSGHGYNEQFF	0.1293	0.16884			0.16884		1.30479
CASSLLLSGGAADTQYF	0.56001	0.16641			0.16641		0.297102
CASSRGPNYEQYF	0.1721	0.15768			0.15768		0.915679
CASSIDSNNEQFF	0.16299	0.15477			0.15477		0.948985
CATSDLIDFDRVDGYTF	0	0.15283		0.15283			1528.3
CASIQYVGDR#GYTF	0.07103	0.14798			0.14798		2.08042
CASSPLTGMQFF	0.09834	0.14652			0.14652		1.48842
CASSSGQGK#EAFF	1.51974	0.14652			0.14652		0.0964049
CASSSTVAGEQYF	1.49426	0.14507			0.14507		0.0970783
CASSQPGPP#NTEAFF	0	0.14458		0.14458			1445.8
CASIWRLGMNTEAFF	0.26043	0.14458			0.14458		0.554946
CASSIEDS#QPQHF	0.11291	0.14361			0.14361		1.27077
CASSPRTGNTGELFF	0.16391	0.14312			0.14312		0.87263
CASPPDRGV#YEQYF	0.08286	0.14167			0.14167		1.70769
CASTRSVGAGTEAFF	0.08468	0.14021			0.14021		1.65381
CASSPGTDGGSLGSPLHF	0.01548	0.1373	0.1373				8.81258
CASSWDSSYEQYF	0.02914	0.13439			0.13439		4.5961
CASSPLGGEKLFF	0.27135	0.13392			0.13392		0.493351
CASSQAGIHGYTF	0.07922	0.13003			0.13003		1.63931
CASSIAGGPGETQYF	0.08833	0.12614			0.12614		1.42644
CASSQVPDRDGYTF	0.19395	0.12275			0.12275		0.632569
CASSQGAALGYEQYF	0	0.12227		0.12227			1222.7
CASSLEANNEQFF	0.10108	0.12032			0.12032		1.18917

## Sheet: Figure 1B_mid
CDR3 peptide	tumor TIL_PD1	tumor TIL_CD8	Ratio 5-900	Ratio >900	background-TCRs	SELECTED	ratio
CASSVDRGAEAFF	2.08945	3.66021				3.66021	8.99027
CAWNKQVDGYTF	0.88535	2.39387				2.39387	43.7316
CASSFGVMNTEAFF	0.55853	2.32984			2.32984		1.59506
CASSPDGETQYF	0.84268	2.25559				2.25559	11.2029
CASSLGQAYEQYF	0.16423	1.78643			1.78643		1.75776
CASSPVAGMNTEAFF	0.29796	1.41723			1.41723		0.418604
CAISDWTGSNYGYTF	0.26382	1.16249				1.16249	19.9125
CASSGRGDLLEQYF	0.08577	1.12078			1.12078		1.87883
CASSETGAAETQYF	0.21341	1.09457			1.09457		0.224135
CASSRLAGGTDTQYF	0.09228	0.95046			0.95046		0.383737
CASSSGLVYEQYF	0.44634	0.89805				0.89805	6.98926
CASSTGTGGLGELFF	0.70568	0.87479				0.87479	8.56881
CASSEAPPLYYEQYF	0	0.85488			0.85488		4.04466
CASSNDRAGLNEQFF	0.02398	0.84613			0.84613		1.14421
CATSDGRLEQFF	0.84796	0.8219				0.8219	7.27281
CASSLGYRYGTEAFF	0.29431	0.81026			0.81026		0.230701
CASSQDNGGYGYTF	0.19431	0.80298				0.80298	5.40618
CASSQGDSFYGYTF	0.03943	0.80005			0.80005		4.10366
CASSADLGDRVNGYTF	0.24593	0.7821			0.7821		0.969313
CASSLDRGGYEQYF	0.12236	0.75396	0.75396				5.37276
CARPPAGIPDTQYF	0.79267	0.73116		0.73116			7311.6
CASSDQGHSNQPQHF	0.66991	0.71273	0.71273				5.4695
CASSRPSFRVSEQFF	0.02195	0.70446			0.70446		0.580333
CASSLLLAGASYEQYF	0.19512	0.66519			0.66519		1.69449
CASSSFQGGNEQFF	0.10284	0.61423			0.61423		0.200693
CASSLVRGNEQFF	0	0.60938			0.60938		3.21573
CASSLERSERPYEQYF	0.04797	0.5958			0.5958		0.120542
CASTPRGNTGELFF	0.18211	0.57105			0.57105		2.04202
CASNPGRGTREQYF	0.29106	0.56377	0.56377				5.72704
CASSLRINYEQYF	0.05772	0.55747			0.55747		1.81604
CASSRPEATNEKLFF	0.3252	0.55603	0.55603				46.5687
CASSWGTDTEAFF	0.15447	0.4716			0.4716		4.79074
CAWAKGTEAFF	0.23821	0.47111	0.47111				30.2381
CASSQVTGITEAFF	0.10773	0.45654			0.45654		0.682973
CASSPGGRPYEQYF	0.23902	0.41679	0.41679				41.1848
CASSPGQGEGYEQYF	0.21423	0.38717			0.38717		3.72601
CASSQVGSSVAGGRSEAFF	0.06057	0.35077			0.35077		1.21859
CASSSTGTGGSSWNEQFF	0.15244	0.34982	0.34982				19.1054
CATGTGSYEQYF	0.34674	0.28382		0.28382			2838.2
CASSLWEASYGYTF	0.04106	0.28189			0.28189		1.61987
CASSQTGTGSYEQYF	0.0561	0.28043			0.28043		2.15202
CASSIAQGVYEQYF	0.06545	0.27849			0.27849		0.32156
CASSQRRLNTEAFF	0.12967	0.27315		0.27315			2731.5
CASSLGTAKETQYF	0.05366	0.26248			0.26248		0.258731
CASIRGD#YEQYF	0.08902	0.25714			0.25714		0.966728
CASSFEAPAYEQYF	0	0.25229			0.25229		0.978627
CASSLAGGLVEQYF	0	0.24889			0.24889		1.32614
CATTQAGTENTEAFF	0.38048	0.2455			0.2455		4.48484
CASSPGQGEGYEQYF	0.25855	0.24162	0.24162				11.0077
CASSQEGEGETQYF	0.09756	0.23725	0.23725				12.3439
CASSVGPGLNMQVTDTQYF	0.1691	0.23628	0.23628				8.61707
CASSYRDSSSYEQYF	0.06301	0.229		0.229			2290
CASSYLAEPPGNEQFF	0.16097	0.22851			0.22851		1.1506
CASSQERSTGELFF	0.11951	0.22318			0.22318		1.68909
CASSSYSETANYGYTF	0.01098	0.22269			0.22269		2.2833
CASSYWGGTNTEAFF	0.02276	0.21882			0.21882		1.15472
CASSIDRGSEAFF	0.08089	0.21687			0.21687		1.50636
CASSQVLSGGFYEQYF	0.05813	0.21639			0.21639		1.40522
CAWTWGGGNEQYF	0.13862	0.21347			0.21347		2.54525
CAWSKEYGYTF	0.05569	0.21299		0.21299			2129.9
CATSDLHRTPDLNTEAFF	0.15081	0.20717			0.20717		1.86321
CASSSQGDGTDTQYF	0.05488	0.20183			0.20183		1.49648
CASSPGPNYEQYF	0.28984	0.20086	0.20086				16.8224
CASSLEEYGYTF	0.0252	0.1994			0.1994		0.109814
CASSQDRSVAYEQYF	0.10244	0.19795		0.19795			1979.5
CASSLPNS*WTGK#YGYTF	0.08333	0.1965			0.1965		1.26115
CASSLRGKTSTYEQYF	0.05732	0.19067			0.19067		0.982531
CASSYD*GGT#EQFF	0.07154	0.18922			0.18922		0.330313
CASSALDRE#YEQYF	0.13333	0.18825			0.18825		1.25208
CASSLSSKNEQFF	0.06951	0.18825			0.18825		2.22045
CAWSFPGASGG*ETQYF	0.03618	0.18048			0.18048		1.36582
CASTGT#SYNEQFF	0	0.18			0.18		1.49626
CAVNQAGWGGTQYF	0.0187	0.17953			0.17953		2.98223
CASSQRAAPYGYTF	0.05813	0.1766			0.1766		4.49822
CASSSGHGYNEQFF	0.04065	0.16884			0.16884		1.30479
CASSLLLSGGAADTQYF	0.07764	0.16641			0.16641		0.297102
CASSRGPNYEQYF	0.05772	0.15768			0.15768		0.915679
CASSIDSNNEQFF	0	0.15477			0.15477		0.948985
CATSDLIDFDRVDGYTF	0.04837	0.15283		0.15283			1528.3
CASIQYVGDR#GYTF	0.04837	0.14798			0.14798		2.08042
CASSPLTGMQFF	0.01992	0.14652			0.14652		1.48842
CASSSGQGK#EAFF	0.05203	0.14652			0.14652		0.0964049
CASSSTVAGEQYF	0.03049	0.14507			0.14507		0.0970783
CASSQPGPP#NTEAFF	0.08089	0.14458		0.14458			1445.8
CASIWRLGMNTEAFF	0.03618	0.14458			0.14458		0.554946
CASSIEDS#QPQHF	0.08658	0.14361			0.14361		1.27077
CASSPRTGNTGELFF	0.22601	0.14312			0.14312		0.87263
CASPPDRGV#YEQYF	0.08089	0.14167			0.14167		1.70769
CASTRSVGAGTEAFF	0.03537	0.14021			0.14021		1.65381
CASSPGTDGGSLGSPLHF	0.02683	0.1373	0.1373				8.81258
CASSWDSSYEQYF	0.0313	0.13439			0.13439		4.5961
CASSPLGGEKLFF	0.03333	0.13392			0.13392		0.493351
CASSQAGIHGYTF	0.02317	0.13003			0.13003		1.63931
CASSIAGGPGETQYF	0.05813	0.12614			0.12614		1.42644
CASSQVPDRDGYTF	0.01707	0.12275			0.12275		0.632569
CASSQGAALGYEQYF	0.02683	0.12227		0.12227			1222.7
CASSLEANNEQFF	0.02886	0.12032			0.12032		1.18917

## Sheet: Figure 1B_right
CDR3 peptide	tumor TIL_IFN-γ+	tumor TIL_CD8	Ratio 5-900	Ratio >900	background-TCRs	SELECTED	ratio
CASSVDRGAEAFF	2.74167	3.66021				3.66021	8.99027
CAWNKQVDGYTF	0.73991	2.39387				2.39387	43.7316
CASSFGVMNTEAFF	0.0893	2.32984			2.32984		1.59506
CASSPDGETQYF	1.1265	2.25559				2.25559	11.2029
CASSLGQAYEQYF	0.04493	1.78643			1.78643		1.75776
CASSPVAGMNTEAFF	0.24405	1.41723			1.41723		0.418604
CAISDWTGSNYGYTF	2.3817	1.16249				1.16249	19.9125
CASSGRGDLLEQYF	0	1.12078			1.12078		1.87883
CASSETGAAETQYF	0.09707	1.09457			1.09457		0.224135
CASSRLAGGTDTQYF	0.03994	0.95046			0.95046		0.383737
CASSSGLVYEQYF	0.88801	0.89805				0.89805	6.98926
CASSTGTGGLGELFF	0.65061	0.87479				0.87479	8.56881
CASSEAPPLYYEQYF	0	0.85488			0.85488		4.04466
CASSNDRAGLNEQFF	0	0.84613			0.84613		1.14421
CATSDGRLEQFF	0	0.8219				0.8219	7.27281
CASSLGYRYGTEAFF	0	0.81026			0.81026		0.230701
CASSQDNGGYGYTF	0	0.80298				0.80298	5.40618
CASSQGDSFYGYTF	0	0.80005			0.80005		4.10366
CASSADLGDRVNGYTF	0	0.7821			0.7821		0.969313
CASSLDRGGYEQYF	0	0.75396	0.75396				5.37276
CARPPAGIPDTQYF	0	0.73116		0.73116			7311.6
CASSDQGHSNQPQHF	1.17699	0.71273	0.71273				5.4695
CASSRPSFRVSEQFF	0	0.70446			0.70446		0.580333
CASSLLLAGASYEQYF	0	0.66519			0.66519		1.69449
CASSSFQGGNEQFF	0.52526	0.61423			0.61423		0.200693
CASSLVRGNEQFF	0	0.60938			0.60938		3.21573
CASSLERSERPYEQYF	0.19358	0.5958			0.5958		0.120542
CASTPRGNTGELFF	0	0.57105			0.57105		2.04202
CASNPGRGTREQYF	0	0.56377	0.56377				5.72704
CASSLRINYEQYF	0	0.55747			0.55747		1.81604
CASSRPEATNEKLFF	0.99339	0.55603	0.55603				46.5687
CASSWGTDTEAFF	0	0.4716			0.4716		4.79074
CAWAKGTEAFF	0.70331	0.47111	0.47111				30.2381
CASSQVTGITEAFF	0	0.45654			0.45654		0.682973
CASSPGGRPYEQYF	0	0.41679	0.41679				41.1848
CASSPGQGEGYEQYF	0	0.38717			0.38717		3.72601
CASSQVGSSVAGGRSEAFF	0.57906	0.35077			0.35077		1.21859
CASSSTGTGGSSWNEQFF	0.19524	0.34982	0.34982				19.1054
CATGTGSYEQYF	0	0.28382		0.28382			2838.2
CASSLWEASYGYTF	0	0.28189			0.28189		1.61987
CASSQTGTGSYEQYF	0	0.28043			0.28043		2.15202
CASSIAQGVYEQYF	0	0.27849			0.27849		0.32156
CASSQRRLNTEAFF	0.05935	0.27315		0.27315			2731.5
CASSLGTAKETQYF	0	0.26248			0.26248		0.258731
CASIRGD#YEQYF	0	0.25714			0.25714		0.966728
CASSFEAPAYEQYF	0	0.25229			0.25229		0.978627
CASSLAGGLVEQYF	0	0.24889			0.24889		1.32614
CATTQAGTENTEAFF	0	0.2455			0.2455		4.48484
CASSPGQGEGYEQYF	0	0.24162	0.24162				11.0077
CASSQEGEGETQYF	0	0.23725	0.23725				12.3439
CASSVGPGLNMQVTDTQYF	0	0.23628	0.23628				8.61707
CASSYRDSSSYEQYF	0	0.229		0.229			2290
CASSYLAEPPGNEQFF	0.21909	0.22851			0.22851		1.1506
CASSQERSTGELFF	0	0.22318			0.22318		1.68909
CASSSYSETANYGYTF	0	0.22269			0.22269		2.2833
CASSYWGGTNTEAFF	0	0.21882			0.21882		1.15472
CASSIDRGSEAFF	1.32173	0.21687			0.21687		1.50636
CASSQVLSGGFYEQYF	0	0.21639			0.21639		1.40522
CAWTWGGGNEQYF	0	0.21347			0.21347		2.54525
CAWSKEYGYTF	0	0.21299		0.21299			2129.9
CATSDLHRTPDLNTEAFF	0	0.20717			0.20717		1.86321
CASSSQGDGTDTQYF	0	0.20183			0.20183		1.49648
CASSPGPNYEQYF	0	0.20086	0.20086				16.8224
CASSLEEYGYTF	0	0.1994			0.1994		0.109814
CASSQDRSVAYEQYF	0	0.19795		0.19795			1979.5
CASSLPNS*WTGK#YGYTF	0	0.1965			0.1965		1.26115
CASSLRGKTSTYEQYF	0.63343	0.19067			0.19067		0.982531
CASSYD*GGT#EQFF	0.28675	0.18922			0.18922		0.330313
CASSALDRE#YEQYF	0.05658	0.18825			0.18825		1.25208
CASSLSSKNEQFF	0	0.18825			0.18825		2.22045
CAWSFPGASGG*ETQYF	0.685	0.18048			0.18048		1.36582
CASTGT#SYNEQFF	0	0.18			0.18		1.49626
CAVNQAGWGGTQYF	0	0.17953			0.17953		2.98223
CASSQRAAPYGYTF	0	0.1766			0.1766		4.49822
CASSSGHGYNEQFF	0.0233	0.16884			0.16884		1.30479
CASSLLLSGGAADTQYF	0	0.16641			0.16641		0.297102
CASSRGPNYEQYF	0	0.15768			0.15768		0.915679
CASSIDSNNEQFF	0	0.15477			0.15477		0.948985
CATSDLIDFDRVDGYTF	0	0.15283		0.15283			1528.3
CASIQYVGDR#GYTF	0	0.14798			0.14798		2.08042
CASSPLTGMQFF	0	0.14652			0.14652		1.48842
CASSSGQGK#EAFF	0	0.14652			0.14652		0.0964049
CASSSTVAGEQYF	0	0.14507			0.14507		0.0970783
CASSQPGPP#NTEAFF	0.22796	0.14458		0.14458			1445.8
CASIWRLGMNTEAFF	3.97466	0.14458			0.14458		0.554946
CASSIEDS#QPQHF	0	0.14361			0.14361		1.27077
CASSPRTGNTGELFF	0	0.14312			0.14312		0.87263
CASPPDRGV#YEQYF	0	0.14167			0.14167		1.70769
CASTRSVGAGTEAFF	0	0.14021			0.14021		1.65381
CASSPGTDGGSLGSPLHF	0	0.1373	0.1373				8.81258
CASSWDSSYEQYF	0.59959	0.13439			0.13439		4.5961
CASSPLGGEKLFF	0	0.13392			0.13392		0.493351
CASSQAGIHGYTF	0	0.13003			0.13003		1.63931
CASSIAGGPGETQYF	0	0.12614			0.12614		1.42644
CASSQVPDRDGYTF	0	0.12275			0.12275		0.632569
CASSQGAALGYEQYF	0	0.12227		0.12227			1222.7
CASSLEANNEQFF	0	0.12032			0.12032		1.18917

## Sheet: Figure 1C_left
CDR3 peptide	non-tumor CD8	tumor TIL_CD8	Ratio 5-900	Ratio >900	background-TCRs	SELECTED	ratio
CASSLGTAGEQFF	0.29552	6.31031				6.31031	21.3532
CAISGLLDAGDPDTQYF	0.05219	2.99009				2.99009	57.2924
CASSQEPVSSYNSPLHF	0.12759	2.39342				2.39342	18.7587
CASSRTGFEANTEAFF	1.04033	2.01099			2.01099		1.93303
CASSQGDRGRENSPLHF	0.60199	1.88166			1.88166		3.12573
CASSPGQGDYEQYF	0.0631	1.79601				1.79601	28.4629
CASSLWTSADTQYF	29.8096	1.79601			1.79601		0.0602494
CAWSGGQGRLNQPQHF	0.20489	1.63906			1.63906	1.63906	7.99971
CASSALGDTEAFF	0.0001	1.37132				1.37132	>1000
CASSIIGTGDQYF	0.08588	1.31364				1.31364	15.2962
CAISTVEADTIYF	0.00474	1.30875				1.30875	276.108
CASSYLTDTQYF	0.74765	1.1724			1.1724		1.56811
CASSPWTDGGYTF	0.25282	1.10426			1.10426		4.36777
CASSWGTTSPLHF	0.04934	1.05987				1.05987	21.4809
CASSPTTGDEQYF	0.04175	1.01546				1.01546	24.3224
CAWEPGHLGETQYF	0.04982	0.98051	0.98051				19.6811
CASSPVGGYTEAFF	0.57158	0.97877			0.97877		1.71239
CASSIGKTAYEQYF	0.01898	0.77638	0.77638				40.9052
CASSLGPAGNTIYF	0.10626	0.7575	0.7575				7.12874
CASSSLGQPNTEAFF	0.00332	0.66346	0.66346				199.837
CSVVRAGFDYGYTF	0.04033	0.58482	0.58482				14.5009
CASSFGEGASYEQYF	0.00664	0.58446	0.58446				88.0211
CASSLTEKLFF	0.20064	0.57432			0.57432		2.86244
CASSMGRNTEAFF	0.00285	0.5593	0.5593				196.246
CASSIPPEQGRTEAFF	0.74002	0.5191			0.5191		0.701468
CASSQDRNTDTQYF	0.02182	0.48729	0.48729				22.3323
CAIQSTGSNTGELFF	0.03985	0.47576	0.47576				11.9388
CASSMRQYNEQFF	0.05266	0.47121	0.47121				8.94816
CASSMLDSGANVLTF	0.06026	0.46318	0.46318				7.68636
CASSLAGAYEQYF	14.6739	0.46037			0.46037		0.0313733
CASSIGGYTEAFF	0.01423	0.42507	0.42507				29.8714
CASSDGTSGNEQFF	0.19444	0.4027			0.4027		2.07108
CASSDPRVTENIQYF	0.01281	0.38417	0.38417				29.9899
CASSLTSGGYNEQFF	0.02135	0.37858	0.37858				17.7321
CAWNTGTSGNTIYF	0.29409	0.37194			0.37194		1.26471
CASSLTGLGQPQHF	1.04226	0.37123			0.37123		0.356178
CASSLGNEQYF	0.02562	0.36179	0.36179				14.1214
CASSPTGIGLYGYTF	0.91986	0.35761			0.35761		0.388766
CASSPYSGANVLTF	0.03701	0.33418	0.33418				9.02945
CASSEWASNSYEQYF	0.04887	0.32264	0.32264				6.60201
CASSLEEQGSAPNTEAFF	0.00759	0.31181	0.31181				41.0817
CASSLLGDNEQFF	0.72964	0.29993			0.29993		0.411066
CASSTTGGGHPSTDTQYF	0.02942	0.29993	0.29993				10.1948
CASLAGDYYEQYF	0.11716	0.28489			0.28489		2.43163
CASSLEGNSNQPQHF	0.00427	0.28104	0.28104				65.8173
CASSTPTSGYTDTQYF	0.1418	0.28071			0.28071		1.97962
CASSYSGQDNTDTQYF	0.70304	0.27475			0.27475		0.390803
CAIRRGLLNSPLHF	0.0019	0.27091	0.27091				142.584
CASSFLGGDTEAFF	0.1309	0.26987			0.26987		2.06165
CASSSTHVAGTTDTQYF	0.05219	0.26357	0.26357				5.0502
CASSSNLGLAEDTQYF	0.07307	0.25238			0.25238		3.45395
CASSLLGLLTDTQYF	0.41458	0.25064			0.25064		0.604564
CASSIGVLSGANVLTF	0.25897	0.24295			0.24295		0.93814
CASHRGPMTEAFF	0.14704	0.24189			0.24189		1.64506
CASSLVGTDGYTF	0.05361	0.23595			0.23595		4.40123
CASSPTGYEVDGYTF	0.02088	0.23456	0.23456				11.2337
CASIPEGVHYGYTF	0.00996	0.23246	0.23246				23.3394
CASSSPGIEQPQHF	0.34391	0.23211			0.23211		0.674915
CASSDPGQGLDWDTEAFF	0.03558	0.22861	0.22861				6.42524
CASSYYQGAGNTEAFF	0.11196	0.22721			0.22721		2.02939
CASHGHNYGYTF	0.00474	0.21743	0.21743				45.8713
CSVRTTDYEQYF	0.00759	0.20869	0.20869				27.4954
CASRYRATTYEQYF	0.00664	0.20624	0.20624				31.0602
CASSLAGNEQFF	0.01423	0.20624	0.20624				14.4933
CASSIANSPLHF	0.61103	0.2003			0.2003		0.327807
CASSVDPDRGDGNYGYTF	0.19825	0.1996			0.1996		1.00681
CASSQVNGLALHF	0.06073	0.19611			0.19611		3.22921
CASGLTGREDYGYTF	0.25707	0.19226			0.19226		0.74789
CASSLWTSADTQYF	4.45504	0.18736			0.18736		0.0420557
CASSLFSVELFF	0.01518	0.18701	0.18701				12.3195
CASSEVARTSTDTQYF	0.0001	0.18597		0.18597			>1000
CASGTGATEAFF	0.15225	0.18107			0.18107		1.18929
CASSLSDGYEQYF	0.01328	0.18002	0.18002				13.5557
CASSHREPASTDTQYF	0.08066	0.17828			0.17828		2.21027
CASSSSGAITDTQYF	0.45729	0.17722			0.17722		0.387544
CASSIVGASGYTF	0.0001	0.17268		0.17268			>1000
CASSYTLQGLTEAFF	0.00285	0.17128	0.17128				60.0982
CASSLDRLAGGPTDTQYF	0.00712	0.16744	0.16744				23.5169
CAIQTADSNTGELFF	0.0001	0.16604		0.16604			>1000
CASSAHGPPYEQYF	0.16361	0.1601			0.1601		0.978547
CASAETDTRLEKLFF	0.00474	0.15521	0.15521				32.7447
CASRTSNTEAFF	0.04412	0.14961			0.14961		3.39098
CASTPDGVEAFF	0.00759	0.14751	0.14751				19.4348
CAIRADSIGGAAEAFF	0.00474	0.14682	0.14682				30.9747
CASSGTSGASYEQYF	0.04223	0.14647			0.14647		3.46839
CASSPYRGPTHDEQFF	0.01044	0.14646	0.14646				14.0287
CASSFQPISGNTIYF	0.05361	0.14192			0.14192		2.64727
CASSQRGDRKGVGTDTQYF	0.0242	0.13983	0.13983				5.7781
CASRYRASSYEQYF	0.0001	0.13913		0.13913			>1000
CASSLGLAGAGNTGELFF	0.00854	0.13878	0.13878				16.2506
CASSLVGGYYNEQFF	0.00949	0.13738	0.13738				14.4763
CASSFFASGQETQYF	0.0038	0.13598	0.13598				35.7842
CASSPAGLAGSSSYNEQFF	0.0001	0.13458		0.13458			>1000
CASSLWGAGGLGYTF	5.65967	0.13004			0.13004		0.0229766
CASSLAPTARETQYF	0.02847	0.12759			0.12759		4.48156
CASSLGGQNYGYTF	0.0001	0.12689		0.12689			>1000
CASSPASGDYEQYF	0.56215	0.12619			0.12619		0.224477
CASRDGGRSDEQYF	0.20869	0.12235			0.12235		0.586276
CASSLAQSTDTQYF	0.05314	0.122			0.122		2.29582
CASSVATEDPGQGNSPLHF	0.28079	0.1206			0.1206		0.429502

## Sheet: Figure 1C_mid
CDR3 peptide	tumor TIL_PD1	tumor TIL_CD8	Ratio 5-900	Ratio >900	background-TCRs	SELECTED	ratio
CASSLGTAGEQFF	3.5199	6.31031				6.31031	21.3532
CAISGLLDAGDPDTQYF	1.74286	2.99009				2.99009	57.2924
CASSQEPVSSYNSPLHF	1.00143	2.39342				2.39342	18.7587
CASSRTGFEANTEAFF	1.24831	2.01099			2.01099		1.93303
CASSQGDRGRENSPLHF	0.44554	1.88166			1.88166		3.12573
CASSPGQGDYEQYF	1.05536	1.79601				1.79601	28.4629
CASSLWTSADTQYF	0.15125	1.79601			1.79601		0.0602494
CAWSGGQGRLNQPQHF	0.19334	1.63906			1.63906	1.63906	7.99971
CASSALGDTEAFF	0.14389	1.37132				1.37132	>1000
CASSIIGTGDQYF	0.25835	1.31364				1.31364	15.2962
CAISTVEADTIYF	0.63967	1.30875				1.30875	276.108
CASSYLTDTQYF	0.73084	1.1724			1.1724		1.56811
CASSPWTDGGYTF	0.05232	1.10426			1.10426		4.36777
CASSWGTTSPLHF	0.24076	1.05987				1.05987	21.4809
CASSPTTGDEQYF	0.83465	1.01546				1.01546	24.3224
CAWEPGHLGETQYF	0.0564	0.98051	0.98051				19.6811
CASSPVGGYTEAFF	0.05436	0.97877			0.97877		1.71239
CASSIGKTAYEQYF	0.0001	0.77638	0.77638				40.9052
CASSLGPAGNTIYF	0.11119	0.7575	0.7575				7.12874
CASSSLGQPNTEAFF	0.401	0.66346	0.66346				199.837
CSVVRAGFDYGYTF	0.24525	0.58482	0.58482				14.5009
CASSFGEGASYEQYF	0.1864	0.58446	0.58446				88.0211
CASSLTEKLFF	0.41815	0.57432			0.57432		2.86244
CASSMGRNTEAFF	0.36748	0.5593	0.5593				196.246
CASSIPPEQGRTEAFF	0.24936	0.5191			0.5191		0.701468
CASSQDRNTDTQYF	0.12059	0.48729	0.48729				22.3323
CAIQSTGSNTGELFF	0.01022	0.47576	0.47576				11.9388
CASSMRQYNEQFF	0.04414	0.47121	0.47121				8.94816
CASSMLDSGANVLTF	0.07398	0.46318	0.46318				7.68636
CASSLAGAYEQYF	0.01921	0.46037			0.46037		0.0313733
CASSIGGYTEAFF	0.02902	0.42507	0.42507				29.8714
CASSDGTSGNEQFF	0.07439	0.4027			0.4027		2.07108
CASSDPRVTENIQYF	0.28001	0.38417	0.38417				29.9899
CASSLTSGGYNEQFF	0.28041	0.37858	0.37858				17.7321
CAWNTGTSGNTIYF	0.09891	0.37194			0.37194		1.26471
CASSLTGLGQPQHF	0.13857	0.37123			0.37123		0.356178
CASSLGNEQYF	0.18026	0.36179	0.36179				14.1214
CASSPTGIGLYGYTF	0.20889	0.35761			0.35761		0.388766
CASSPYSGANVLTF	0.02207	0.33418	0.33418				9.02945
CASSEWASNSYEQYF	0.08338	0.32264	0.32264				6.60201
CASSLEEQGSAPNTEAFF	0.09155	0.31181	0.31181				41.0817
CASSLLGDNEQFF	0.03924	0.29993			0.29993		0.411066
CASSTTGGGHPSTDTQYF	0.16761	0.29993	0.29993				10.1948
CASLAGDYYEQYF	0.00695	0.28489			0.28489		2.43163
CASSLEGNSNQPQHF	0.14634	0.28104	0.28104				65.8173
CASSTPTSGYTDTQYF	0.19335	0.28071			0.28071		1.97962
CASSYSGQDNTDTQYF	0.08133	0.27475			0.27475		0.390803
CAIRRGLLNSPLHF	0.18762	0.27091	0.27091				142.584
CASSFLGGDTEAFF	0.08828	0.26987			0.26987		2.06165
CASSSTHVAGTTDTQYF	0.11528	0.26357	0.26357				5.0502
CASSSNLGLAEDTQYF	0.07806	0.25238			0.25238		3.45395
CASSLLGLLTDTQYF	0.12059	0.25064			0.25064		0.604564
CASSIGVLSGANVLTF	0.07806	0.24295			0.24295		0.93814
CASHRGPMTEAFF	0.23219	0.24189			0.24189		1.64506
CASSLVGTDGYTF	0.07398	0.23595			0.23595		4.40123
CASSPTGYEVDGYTF	0.08869	0.23456	0.23456				11.2337
CASIPEGVHYGYTF	0.0748	0.23246	0.23246				23.3394
CASSSPGIEQPQHF	0.05354	0.23211			0.23211		0.674915
CASSDPGQGLDWDTEAFF	0.18681	0.22861	0.22861				6.42524
CASSYYQGAGNTEAFF	0.02575	0.22721			0.22721		2.02939
CASHGHNYGYTF	0.17087	0.21743	0.21743				45.8713
CSVRTTDYEQYF	0.05599	0.20869	0.20869				27.4954
CASRYRATTYEQYF	0.09196	0.20624	0.20624				31.0602
CASSLAGNEQFF	0.06744	0.20624	0.20624				14.4933
CASSIANSPLHF	0.13326	0.2003			0.2003		0.327807
CASSVDPDRGDGNYGYTF	0.05681	0.1996			0.1996		1.00681
CASSQVNGLALHF	0.02084	0.19611			0.19611		3.22921
CASGLTGREDYGYTF	0.14267	0.19226			0.19226		0.74789
CASSLWTSADTQYF	0.03556	0.18736			0.18736		0.0420557
CASSLFSVELFF	0.01798	0.18701	0.18701				12.3195
CASSEVARTSTDTQYF	0.03719	0.18597		0.18597			>1000
CASGTGATEAFF	0.01104	0.18107			0.18107		1.18929
CASSLSDGYEQYF	0.12672	0.18002	0.18002				13.5557
CASSHREPASTDTQYF	0.07643	0.17828			0.17828		2.21027
CASSSSGAITDTQYF	0.04986	0.17722			0.17722		0.387544
CASSIVGASGYTF	0.09441	0.17268		0.17268			>1000
CASSYTLQGLTEAFF	0.08093	0.17128	0.17128				60.0982
CASSLDRLAGGPTDTQYF	0.01798	0.16744	0.16744				23.5169
CAIQTADSNTGELFF	0.03147	0.16604		0.16604			>1000
CASSAHGPPYEQYF	0.0001	0.1601			0.1601		0.978547
CASAETDTRLEKLFF	0.06213	0.15521	0.15521				32.7447
CASRTSNTEAFF	0.01471	0.14961			0.14961		3.39098
CASTPDGVEAFF	0.11609	0.14751	0.14751				19.4348
CAIRADSIGGAAEAFF	0.13408	0.14682	0.14682				30.9747
CASSGTSGASYEQYF	0.03188	0.14647			0.14647		3.46839
CASSPYRGPTHDEQFF	0.06703	0.14646	0.14646				14.0287
CASSFQPISGNTIYF	0.04373	0.14192			0.14192		2.64727
CASSQRGDRKGVGTDTQYF	0.01104	0.13983	0.13983				5.7781
CASRYRASSYEQYF	0.09564	0.13913		0.13913			>1000
CASSLGLAGAGNTGELFF	0.08379	0.13878	0.13878				16.2506
CASSLVGGYYNEQFF	0.05109	0.13738	0.13738				14.4763
CASSFFASGQETQYF	0.05926	0.13598	0.13598				35.7842
CASSPAGLAGSSSYNEQFF	0.06989	0.13458		0.13458			>1000
CASSLWGAGGLGYTF	0.0001	0.13004			0.13004		0.0229766
CASSLAPTARETQYF	0.16882	0.12759			0.12759		4.48156
CASSLGGQNYGYTF	0.01431	0.12689		0.12689			>1000
CASSPASGDYEQYF	0.08256	0.12619			0.12619		0.224477
CASRDGGRSDEQYF	0.08011	0.12235			0.12235		0.586276
CASSLAQSTDTQYF	0.00245	0.122			0.122		2.29582
CASSVATEDPGQGNSPLHF	0.05272	0.1206			0.1206		0.429502

## Sheet: Figure 1C_right
CDR3 peptide	tumor TIL_ CD137+	tumor TIL_CD8	Ratio 5-900	Ratio >900	background-TCRs	SELECTED	ratio
CASSLGTAGEQFF	3.4434	6.31031				6.31031	21.3532
CAISGLLDAGDPDTQYF	0.21481	2.99009				2.99009	57.2924
CASSQEPVSSYNSPLHF	3.43136	2.39342				2.39342	18.7587
CASSRTGFEANTEAFF	0.0001	2.01099			2.01099		1.93303
CASSQGDRGRENSPLHF	21.4315	1.88166			1.88166		3.12573
CASSPGQGDYEQYF	0.0001	1.79601				1.79601	28.4629
CASSLWTSADTQYF	5.2346	1.79601			1.79601		0.0602494
CAWSGGQGRLNQPQHF	0.38963	1.63906			1.63906	1.63906	7.99971
CASSALGDTEAFF	0.0001	1.37132				1.37132	>1000
CASSIIGTGDQYF	0.0001	1.31364				1.31364	15.2962
CAISTVEADTIYF	0.0001	1.30875				1.30875	276.108
CASSYLTDTQYF	0.0001	1.1724			1.1724		1.56811
CASSPWTDGGYTF	0.0001	1.10426			1.10426		4.36777
CASSWGTTSPLHF	0.0001	1.05987				1.05987	21.4809
CASSPTTGDEQYF	0.0001	1.01546				1.01546	24.3224
CAWEPGHLGETQYF	0.07875	0.98051	0.98051				19.6811
CASSPVGGYTEAFF	0.0001	0.97877			0.97877		1.71239
CASSIGKTAYEQYF	2.63901	0.77638	0.77638				40.9052
CASSLGPAGNTIYF	3.5466	0.7575	0.7575				7.12874
CASSSLGQPNTEAFF	0.0001	0.66346	0.66346				199.837
CSVVRAGFDYGYTF	0.0001	0.58482	0.58482				14.5009
CASSFGEGASYEQYF	0.0001	0.58446	0.58446				88.0211
CASSLTEKLFF	0.0001	0.57432			0.57432		2.86244
CASSMGRNTEAFF	0.0001	0.5593	0.5593				196.246
CASSIPPEQGRTEAFF	0.0001	0.5191			0.5191		0.701468
CASSQDRNTDTQYF	0.0001	0.48729	0.48729				22.3323
CAIQSTGSNTGELFF	4.48624	0.47576	0.47576				11.9388
CASSMRQYNEQFF	0.0001	0.47121	0.47121				8.94816
CASSMLDSGANVLTF	0.0001	0.46318	0.46318				7.68636
CASSLAGAYEQYF	0.0001	0.46037			0.46037		0.0313733
CASSIGGYTEAFF	0.0001	0.42507	0.42507				29.8714
CASSDGTSGNEQFF	0.0001	0.4027			0.4027		2.07108
CASSDPRVTENIQYF	0.0001	0.38417	0.38417				29.9899
CASSLTSGGYNEQFF	0.0001	0.37858	0.37858				17.7321
CAWNTGTSGNTIYF	0.0001	0.37194			0.37194		1.26471
CASSLTGLGQPQHF	0.0001	0.37123			0.37123		0.356178
CASSLGNEQYF	0.0001	0.36179	0.36179				14.1214
CASSPTGIGLYGYTF	0.0001	0.35761			0.35761		0.388766
CASSPYSGANVLTF	0.0001	0.33418	0.33418				9.02945
CASSEWASNSYEQYF	0.0001	0.32264	0.32264				6.60201
CASSLEEQGSAPNTEAFF	0.78909	0.31181	0.31181				41.0817
CASSLLGDNEQFF	0.0001	0.29993			0.29993		0.411066
CASSTTGGGHPSTDTQYF	0.0001	0.29993	0.29993				10.1948
CASLAGDYYEQYF	0.0001	0.28489			0.28489		2.43163
CASSLEGNSNQPQHF	0.0001	0.28104	0.28104				65.8173
CASSTPTSGYTDTQYF	0.0001	0.28071			0.28071		1.97962
CASSYSGQDNTDTQYF	0.0001	0.27475			0.27475		0.390803
CAIRRGLLNSPLHF	0.0001	0.27091	0.27091				142.584
CASSFLGGDTEAFF	0.28464	0.26987			0.26987		2.06165
CASSSTHVAGTTDTQYF	0.59647	0.26357	0.26357				5.0502
CASSSNLGLAEDTQYF	0.0001	0.25238			0.25238		3.45395
CASSLLGLLTDTQYF	0.0001	0.25064			0.25064		0.604564
CASSIGVLSGANVLTF	0.0001	0.24295			0.24295		0.93814
CASHRGPMTEAFF	0.0001	0.24189			0.24189		1.64506
CASSLVGTDGYTF	0.0001	0.23595			0.23595		4.40123
CASSPTGYEVDGYTF	0.0001	0.23456	0.23456				11.2337
CASIPEGVHYGYTF	0.0001	0.23246	0.23246				23.3394
CASSSPGIEQPQHF	0.0001	0.23211			0.23211		0.674915
CASSDPGQGLDWDTEAFF	0.0001	0.22861	0.22861				6.42524
CASSYYQGAGNTEAFF	0.0001	0.22721			0.22721		2.02939
CASHGHNYGYTF	0.0001	0.21743	0.21743				45.8713
CSVRTTDYEQYF	0.0001	0.20869	0.20869				27.4954
CASRYRATTYEQYF	0.0001	0.20624	0.20624				31.0602
CASSLAGNEQFF	0.0001	0.20624	0.20624				14.4933
CASSIANSPLHF	0.0001	0.2003			0.2003		0.327807
CASSVDPDRGDGNYGYTF	0.0001	0.1996			0.1996		1.00681
CASSQVNGLALHF	0.62098	0.19611			0.19611		3.22921
CASGLTGREDYGYTF	0.0001	0.19226			0.19226		0.74789
CASSLWTSADTQYF	0.0001	0.18736			0.18736		0.0420557
CASSLFSVELFF	0.17925	0.18701	0.18701				12.3195
CASSEVARTSTDTQYF	0.0001	0.18597		0.18597			>1000
CASGTGATEAFF	0.0001	0.18107			0.18107		1.18929
CASSLSDGYEQYF	0.0001	0.18002	0.18002				13.5557
CASSHREPASTDTQYF	0.0001	0.17828			0.17828		2.21027
CASSSSGAITDTQYF	0.0001	0.17722			0.17722		0.387544
CASSIVGASGYTF	0.0001	0.17268		0.17268			>1000
CASSYTLQGLTEAFF	0.0001	0.17128	0.17128				60.0982
CASSLDRLAGGPTDTQYF	0.0001	0.16744	0.16744				23.5169
CAIQTADSNTGELFF	0.0001	0.16604		0.16604			>1000
CASSAHGPPYEQYF	0.0001	0.1601			0.1601		0.978547
CASAETDTRLEKLFF	0.0001	0.15521	0.15521				32.7447
CASRTSNTEAFF	0.0001	0.14961			0.14961		3.39098
CASTPDGVEAFF	0.0001	0.14751	0.14751				19.4348
CAIRADSIGGAAEAFF	0.0001	0.14682	0.14682				30.9747
CASSGTSGASYEQYF	0.0001	0.14647			0.14647		3.46839
CASSPYRGPTHDEQFF	0.0001	0.14646	0.14646				14.0287
CASSFQPISGNTIYF	0.0001	0.14192			0.14192		2.64727
CASSQRGDRKGVGTDTQYF	0.0001	0.13983	0.13983				5.7781
CASRYRASSYEQYF	0.0001	0.13913		0.13913			>1000
CASSLGLAGAGNTGELFF	0.0001	0.13878	0.13878				16.2506
CASSLVGGYYNEQFF	0.0001	0.13738	0.13738				14.4763
CASSFFASGQETQYF	0.24463	0.13598	0.13598				35.7842
CASSPAGLAGSSSYNEQFF	0.0001	0.13458		0.13458			>1000
CASSLWGAGGLGYTF	0.0001	0.13004			0.13004		0.0229766
CASSLAPTARETQYF	0.0001	0.12759			0.12759		4.48156
CASSLGGQNYGYTF	0.0001	0.12689		0.12689			>1000
CASSPASGDYEQYF	0.0001	0.12619			0.12619		0.224477
CASRDGGRSDEQYF	0.0001	0.12235			0.12235		0.586276
CASSLAQSTDTQYF	0.0001	0.122			0.122		2.29582
CASSVATEDPGQGNSPLHF	0.0001	0.1206			0.1206		0.429502

## Sheet: Figure 1D_left
CDR3 peptide	non-tumor CD8	tumor TIL_CD8	ratio 5-900	ratio > 900	background	Selected	ratio
CASSRKVPPVYGYTF	0.11232	6.28437				6.28437	55.9506
CASSRRWPPTDTQYF	0.00569	3.7121				3.7121	652.39
CASSRKLPPTYGYTF	0.12426	2.70247				2.70247	21.7485
CASSQEGMNSNQPQHF	3.38999	1.52941			1.52941		0.451155
CASSLEPGHSNTEAFF	0.01833	0.84936	0.84936				46.3372
CASTGTGPTYNSPLHF	0.02471	0.75995	0.75995				30.7548
CASSVEEASEYNEQFF	0.0074	0.75882				0.75882	102.543
CASSQGPNYEQYF	0.26616	0.74436			0.74436		2.79666
CASSRTGSTDTQYF	0.07549	0.72167	0.72167				9.55981
CASSTVGASYEQYF	0.07731	0.61648	0.61648				7.97413
CASSPDRGIEQYF	0.31489	0.49948			0.49948		1.5862
CASSRDRGHEQYF	0.79709	0.48623			0.48623		0.610006
CASSLAGGSFYEQYF	2.64212	0.4256			0.4256		0.161083
CASSLTGTGELFF	0.02801	0.41617	0.41617				14.8579
CASKTGGSTDTQYF	0.0238	0.41451	0.41451				17.4164
CAILGANVLTF	0.0001	0.35971		0.35971			3597.1
CASSYHGHLYQETQYF	0.0001	0.34955		0.34955			3495.5
CASSSGQGHSYEQYF	0.00797	0.34251	0.34251				42.9749
CASSWGTSGEQFF	0.01275	0.34014	0.34014				26.6776
CASSIRSSYEQYF	0.75989	0.31834			0.31834		0.418929
CASSLYRESHYGYTF	3.30892	0.3073			0.3073		0.0928702
CASSSTGSGNQPQHF	0.21398	0.29546			0.29546		1.38078
CASSRRQPPVYGYTF	0.00353	0.29444	0.29444				83.4108
CASSIGAYGYTF	1.13619	0.28662			0.28662		0.252264
CASRDGSSGANVLTF	0.0001	0.28578		0.28578			2857.8
CASSTGNLSPDTQYF	0.20455	0.26198			0.26198		1.28076
CASSTRSTGELFF	0.45926	0.25121			0.25121		0.546989
CASIMGRGSSYNEQFF	0.0001	0.22671		0.22671			2267.1
CASRHRTGGEKTQYF	0.16481	0.21651			0.21651		1.31369
CASSKGSSTDTQYF	0.0001	0.21351		0.21351			2135.1
CSVWDRQFSGANVLTF	0.0001	0.20899		0.20899			2089.9
CASSPGTTQETQYF	0.01685	0.20464	0.20464				12.1448
CASSRLGYSPNTEAFF	0.05693	0.20091			0.20091		3.52907
CASSLPSGGAHNEQFF	0.04828	0.19991			0.19991		4.14064
CASSMRATGLGYGYTF	0.0001	0.19744		0.19744			1974.4
CASGLAGTYGTQYF	0.0001	0.19544		0.19544			1954.4
CASSITSGGGDTQYF	0.0001	0.1934		0.1934			1934
CASSTDSYEQYF	0.88953	0.19263			0.19263		0.216553
CATRQGMHGYTF	0.0001	0.18522		0.18522			1852.2
CASKEDGGIGELFF	0.0001	0.1777		0.1777			1777
CASSLRGFSSYEQYF	0.0001	0.17553		0.17553			1755.3
CASSQVQGYNYGYTF	0.02141	0.1713	0.1713				8.00093
CSLQGDDTQYF	0.0001	0.16871		0.16871			1687.1
CASGLEAGTHRRDRDTQYF	0.05408	0.15991			0.15991		2.95692
CASRVGTWNQPQHF	0.34001	0.15826			0.15826		0.465457
CASRPGGSSTYEQYF	0.0001	0.15805		0.15805			1580.5
CASRLTGTPLEAFF	0.00171	0.15679	0.15679				91.6901
CASSVDQGAQETQYF	0.0001	0.15588		0.15588			1558.8
CATGDGYEQYF	0.0001	0.15267		0.15267			1526.7
CASSYRGTFTF	0.0001	0.14795		0.14795			1479.5
CASRRQESTDTQYF	0.0001	0.14714		0.14714			1471.4
CASSLEGVSYEQYF	0.04304	0.14659			0.14659		3.4059
CASSAGTAYEQYF	0.26605	0.14459			0.14459		0.543469
CAWSLRGQHGYTF	0.43288	0.14304			0.14304		0.330438
CASSSGGDFTEAFF	0.0001	0.14155		0.14155			1415.5
CASSLGGEQFF	1.8354	0.13942			0.13942		0.0759616
CASSLHRDSEAFF	0.29279	0.13762			0.13762		0.47003
CASSTPRPGPPNGYTF	0.0001	0.13657		0.13657			1365.7
CASTIQGTGVNQPQHF	0.00148	0.13424	0.13424				90.7027
CASSEWGQVVDGYTF	0.0001	0.13346		0.13346			1334.6
CASSTSMGADTQYF	0.00387	0.12731	0.12731				32.8966
CASSREMNTEAFF	0.0001	0.12404		0.12404			1240.4
CASPDSGYYEQYF	1.95523	0.12326			0.12326		0.0630412
CASSNLDDPTNEKLFF	0.49488	0.12109			0.12109		0.244686
CASSLAIGTDMNTEAFF	0.0001	0.11773		0.11773			1177.3
CASARGAHTEAFF	0.79275	0.11683			0.11683		0.147373
CASSFRTVSGTDTQYF	0.04964	0.11323			0.11323		2.28102
CASSFTGDYTYEQYF	0.0001	0.11316		0.11316			1131.6
CASSLESYSEAFF	0.0001	0.11303		0.11303			1130.3
CASSYGAGSPYEQYF	0.0001	0.11204		0.11204			1120.4
CASSSPGRAQETQYF	0.0001	0.11099		0.11099			1109.9
CASSQGEGAGDTQYF	0.0001	0.11022		0.11022			1102.2
CASSLFQGGYGYTF	0.0001	0.1101		0.1101			1101
CASSTPGGEQYF	0.0001	0.10878		0.10878			1087.8
CASSQGQGGDYGYTF	0.0001	0.10875		0.10875			1087.5
CASSLADEQFF	0.08357	0.10845			0.10845		1.29771
CASSYSYGEAMNTEAFF	0.0001	0.10751		0.10751			1075.1
CAWSNREIGGYTF	0.0001	0.10707		0.10707			1070.7
CASRQIPSLEAFF	0.0001	0.10641		0.10641			1064.1
CASSIVGQPQHF	0.0001	0.10619		0.10619			1061.9
CASSYSRGNQPQHF	0.0001	0.10617		0.10617			1061.7
CASSPISLYGYTF	0.0001	0.10541		0.10541			1054.1
CASSQLGQLNTEAFF	0.01993	0.10506	0.10506				5.27145
CASSGGLDQPQHF	0.0001	0.10505		0.10505			1050.5
CASSNQETQYF	0.0001	0.10417		0.10417			1041.7
CASRESGPGQYF	0.0001	0.09971		0.09971			997.1
CASSEAAGSNYEQYF	0.0001	0.0996		0.0996			996
CASSIDSSYEQYF	0.08175	0.09915			0.09915		1.21284
CASSQDLGTGGRLCLEVLTF	0.0001	0.09904		0.09904			990.4
CATGDFPYEQYF	0.0001	0.09791		0.09791			979.1
CASSGAFQGETQYF	0.00797	0.09735	0.09735				12.2146
CASSSLGTGKGVADTQYF	0.00171	0.09713	0.09713				56.8012
CASSLGGASGDYEQYF	0.21487	0.0969			0.0969		0.45097
CASSQGSTYEQYF	0.0001	0.09612		0.09612			961.2
CASTGDYTEAFF	0.0001	0.09533		0.09533			953.3
CASFRGTEAFF	0.0001	0.09286		0.09286			928.6
CASRPVGAYGYTF	0.0001	0.09219		0.09219			921.9
CASSEGVRDTQYF	0.27709	0.09207			0.09207		0.332275
CASSASLQGEQYF	0.02528	0.09129			0.09129		3.61116
CASSVLAGGRTDTQYF	0.0001	0.09039		0.09039			903.9

## Sheet: Figure 1D_mid
CDR3 peptide	tumor TIL_PD1	tumor TIL_CD8	Ratio >5	Ratio <5	SELECTED	ratio
CASSRKVPPVYGYTF	7.08397	6.28437			6.28437	55.9506
CASSRRWPPTDTQYF	4.97801	3.7121			3.7121	652.39
CASSRKLPPTYGYTF	2.43201	2.70247			2.70247	21.7485
CASSQEGMNSNQPQHF	0.52666	1.52941		1.52941		0.451155
CASSLEPGHSNTEAFF	1.053	0.84936	0.84936			46.3372
CASTGTGPTYNSPLHF	1.19943	0.75995	0.75995			30.7548
CASSVEEASEYNEQFF	0.8574	0.75882			0.75882	102.543
CASSQGPNYEQYF	0.55222	0.74436		0.74436		2.79666
CASSRTGSTDTQYF	0.97665	0.72167	0.72167			9.55981
CASSTVGASYEQYF	0.06974	0.61648	0.61648			7.97413
CASSPDRGIEQYF	0.04356	0.49948		0.49948		1.5862
CASSRDRGHEQYF	0.23329	0.48623		0.48623		0.610006
CASSLAGGSFYEQYF	0.12403	0.4256		0.4256		0.161083
CASSLTGTGELFF	0.02078	0.41617	0.41617			14.8579
CASKTGGSTDTQYF	0.18292	0.41451	0.41451			17.4164
CAILGANVLTF	0.72447	0.35971	0.35971			3597.1
CASSYHGHLYQETQYF	0.19736	0.34955	0.34955			3495.5
CASSSGQGHSYEQYF	0.23249	0.34251	0.34251			42.9749
CASSWGTSGEQFF	0.21345	0.34014	0.34014			26.6776
CASSIRSSYEQYF	0.06504	0.31834		0.31834		0.418929
CASSLYRESHYGYTF	0.0001	0.3073		0.3073		0.0928702
CASSSTGSGNQPQHF	0.24056	0.29546		0.29546		1.38078
CASSRRQPPVYGYTF	0.47267	0.29444	0.29444			83.4108
CASSIGAYGYTF	0.03393	0.28662		0.28662		0.252264
CASRDGSSGANVLTF	0.21215	0.28578	0.28578			2857.8
CASSTGNLSPDTQYF	0.17751	0.26198		0.26198		1.28076
CASSTRSTGELFF	0.0722	0.25121		0.25121		0.546989
CASIMGRGSSYNEQFF	0.59261	0.22671	0.22671			2267.1
CASRHRTGGEKTQYF	0.00974	0.21651		0.21651		1.31369
CASSKGSSTDTQYF	0.04062	0.21351	0.21351			2135.1
CSVWDRQFSGANVLTF	0.04262	0.20899	0.20899			2089.9
CASSPGTTQETQYF	0.15554	0.20464	0.20464			12.1448
CASSRLGYSPNTEAFF	0.21273	0.20091		0.20091		3.52907
CASSLPSGGAHNEQFF	0.24232	0.19991		0.19991		4.14064
CASSMRATGLGYGYTF	0.11331	0.19744	0.19744			1974.4
CASGLAGTYGTQYF	0.0263	0.19544	0.19544			1954.4
CASSITSGGGDTQYF	0.19877	0.1934	0.1934			1934
CASSTDSYEQYF	0.13243	0.19263		0.19263		0.216553
CATRQGMHGYTF	0.10404	0.18522	0.18522			1852.2
CASKEDGGIGELFF	0.21942	0.1777	0.1777			1777
CASSLRGFSSYEQYF	0.03581	0.17553	0.17553			1755.3
CASSQVQGYNYGYTF	0.09521	0.1713	0.1713			8.00093
CSLQGDDTQYF	0.27567	0.16871	0.16871			1687.1
CASGLEAGTHRRDRDTQYF	0.15735	0.15991		0.15991		2.95692
CASRVGTWNQPQHF	0.08993	0.15826		0.15826		0.465457
CASRPGGSSTYEQYF	0.00282	0.15805	0.15805			1580.5
CASRLTGTPLEAFF	0.49284	0.15679	0.15679			91.6901
CASSVDQGAQETQYF	0.23971	0.15588	0.15588			1558.8
CATGDGYEQYF	0.0001	0.15267	0.15267			1526.7
CASSYRGTFTF	0.0001	0.14795	0.14795			1479.5
CASRRQESTDTQYF	0.24857	0.14714	0.14714			1471.4
CASSLEGVSYEQYF	0.02184	0.14659		0.14659		3.4059
CASSAGTAYEQYF	0.03569	0.14459		0.14459		0.543469
CAWSLRGQHGYTF	0.08629	0.14304		0.14304		0.330438
CASSSGGDFTEAFF	0.02958	0.14155	0.14155			1415.5
CASSLGGEQFF	0.05565	0.13942		0.13942		0.0759616
CASSLHRDSEAFF	0.06868	0.13762		0.13762		0.47003
CASSTPRPGPPNGYTF	0.03041	0.13657	0.13657			1365.7
CASTIQGTGVNQPQHF	0.01573	0.13424	0.13424			90.7027
CASSEWGQVVDGYTF	0.11238	0.13346	0.13346			1334.6
CASSTSMGADTQYF	0.01984	0.12731	0.12731			32.8966
CASSREMNTEAFF	0.0001	0.12404	0.12404			1240.4
CASPDSGYYEQYF	0.05166	0.12326		0.12326		0.0630412
CASSNLDDPTNEKLFF	0.21673	0.12109		0.12109		0.244686
CASSLAIGTDMNTEAFF	0.03862	0.11773	0.11773			1177.3
CASARGAHTEAFF	0.0001	0.11683		0.11683		0.147373
CASSFRTVSGTDTQYF	0.0001	0.11323		0.11323		2.28102
CASSFTGDYTYEQYF	0.0001	0.11316	0.11316			1131.6
CASSLESYSEAFF	0.04708	0.11303	0.11303			1130.3
CASSYGAGSPYEQYF	0.12175	0.11204	0.11204			1120.4
CASSSPGRAQETQYF	0.06234	0.11099	0.11099			1109.9
CASSQGEGAGDTQYF	0.11071	0.11022	0.11022			1102.2
CASSLFQGGYGYTF	0.00669	0.1101	0.1101			1101
CASSTPGGEQYF	0.04203	0.10878	0.10878			1087.8
CASSQGQGGDYGYTF	0.0001	0.10875	0.10875			1087.5
CASSLADEQFF	0.04003	0.10845		0.10845		1.29771
CASSYSYGEAMNTEAFF	0.0001	0.10751	0.10751			1075.1
CAWSNREIGGYTF	0.06844	0.10707	0.10707			1070.7
CASRQIPSLEAFF	0.0001	0.10641	0.10641			1064.1
CASSIVGQPQHF	0.14019	0.10619	0.10619			1061.9
CASSYSRGNQPQHF	0.10769	0.10617	0.10617			1061.7
CASSPISLYGYTF	0.03616	0.10541	0.10541			1054.1
CASSQLGQLNTEAFF	0.0001	0.10506	0.10506			5.27145
CASSGGLDQPQHF	0.0001	0.10505	0.10505			1050.5
CASSNQETQYF	0.0001	0.10417	0.10417			1041.7
CASRESGPGQYF	0.0001	0.09971	0.09971			997.1
CASSEAAGSNYEQYF	0.0001	0.0996	0.0996			996
CASSIDSSYEQYF	0.0001	0.09915		0.09915		1.21284
CASSQDLGTGGRLCLEVLTF	0.0001	0.09904	0.09904			990.4
CATGDFPYEQYF	0.0001	0.09791	0.09791			979.1
CASSGAFQGETQYF	0.00587	0.09735	0.09735			12.2146
CASSSLGTGKGVADTQYF	0.00728	0.09713	0.09713			56.8012
CASSLGGASGDYEQYF	0.00564	0.0969		0.0969		0.45097
CASSQGSTYEQYF	0.0001	0.09612	0.09612			961.2
CASTGDYTEAFF	0.18408	0.09533	0.09533			953.3
CASFRGTEAFF	0.20067	0.09286	0.09286			928.6
CASRPVGAYGYTF	0.00164	0.09219	0.09219			921.9
CASSEGVRDTQYF	0.07525	0.09207		0.09207		0.332275
CASSASLQGEQYF	0.01726	0.09129		0.09129		3.61116
CASSVLAGGRTDTQYF	0.0001	0.09039	0.09039			903.9

## Sheet: Figure 1D_right
CDR3 peptide	PBMC 2018	tumor TIL_CD8	SELECTED
CASSRKVPPVYGYTF	0.0001		6.28437
CASSRRWPPTDTQYF	0.02833		3.7121
CASSRKLPPTYGYTF	0.0001		2.70247
CASSQEGMNSNQPQHF	0.07337	1.52941
CASTGTGPTYNSPLHF	0.0001	0.75995
CASSVEEASEYNEQFF	0.0001		0.75882
CASSQGPNYEQYF	0.0001	0.74436
CASSTVGASYEQYF	0.00488	0.61648
CASSRDRGHEQYF	0.0001	0.48623
CASSLTGTGELFF	0.02518	0.41617
CASKTGGSTDTQYF	0.0001	0.41451
CASSWGTSGEQFF	0.0001	0.34014
CASSIRSSYEQYF	0.0001	0.31834
CASSLYRESHYGYTF	0.0458	0.3073
CASSSTGSGNQPQHF	0.0114	0.29546
CASSRRQPPVYGYTF	0.0001	0.29444
CASSIGAYGYTF	0.0001	0.28662
CASRDGSSGANVLTF	0.0001	0.28578
CASSTGNLSPDTQYF	0.00358	0.26198
CASSTRSTGELFF	0.0001	0.25121
CASIMGRGSSYNEQFF	0.2015	0.22671
CASRHRTGGEKTQYF	0.17218	0.21651
CASSKGSSTDTQYF	0.0001	0.21351
CASSPGTTQETQYF	0.01096	0.20464
CASSRLGYSPNTEAFF	0.0001	0.20091
CASSLPSGGAHNEQFF	0.11172	0.19991
CASSTDSYEQYF	0.00684	0.19263
CATRQGMHGYTF	0.0001	0.18522
CSLQGDDTQYF	0.02996	0.16871
CASGLEAGTHRRDRDTQYF	0.0001	0.15991
CASRVGTWNQPQHF	0.0001	0.15826
CASRPGGSSTYEQYF	0.03701	0.15805
CASSVDQGAQETQYF	0.01259	0.15588
CASSLEGVSYEQYF	0.02051	0.14659
CASSAGTAYEQYF	0.0001	0.14459
CAWSLRGQHGYTF	0.0001	0.14304
CASSLGGEQFF	0.0001	0.13942
CASSLHRDSEAFF	0.08867	0.13762
CASSNLDDPTNEKLFF	0.0001	0.12109
CASSFRTVSGTDTQYF	0.0001	0.11323
CASSSPGRAQETQYF	0.0001	0.11099
CAWSNREIGGYTF	0.0001	0.10707
CASSYSRGNQPQHF	0.0001	0.10617
CASSGAFQGETQYF	0.0001	0.09735
CASFRGTEAFF	0.02854	0.09286
CASSEGVRDTQYF	0.0001	0.09207
CASSASLQGEQYF	0.0001	0.09129
CASSYSGTANYGYTF	0.0001	0.08994
CASSIWGTAKGEQYF	0.0001	0.08972
CASSWDRRETQYF	0.0001	0.08927
CASSYSDRIAEAFF	0.0001	0.08871
CASSLGVGPSPLHF	0.03332	0.08579
CSASRGAGGYTF	0.09345	0.08478
CASSPRSYTGNTIYF	0.0001	0.0841
CASSNTGTQETQYF	0.0001	0.08275
CASSYRSGSSYNEQFF	0.0001	0.08163
CSARDPDIVGYGYTF	0.0001	0.07984
CASGLSGNSPLHF	0.0001	0.07961
CSARDGGAEQYF	0.01107	0.07939
CASSRLKQGQGSMYF	0.0001	0.07703
CASSYSGLLFF	0.0001	0.07658
CASSLGTGPETQYF	0.0001	0.07478
CASSLHPPSYEQYF	0.0001	0.07456
CASSPRPDTQYF	0.01509	0.07332
CASSPIDTSYGYTF	0.0001	0.07299
CASSSPAGSYNSPLHF	0.04135	0.07287
CASSPPAAGANVLTF	0.0001	0.06894
CASSRDGSRYTF	0.0001	0.06883
CATSGGYGYTF	0.0001	0.06838
CASSLEGQASSYEQYF	0.0001	0.06827
CASSRTGLNIQYF	0.0001	0.06703
CASSFQAGNTGELFF	0.0001	0.06647
CASSEDGDPGQPQHF	0.0001	0.06333
CASSLSRRASGKSTDTQYF	0.0001	0.06187
CASSQGVRDEQYF	0.0001	0.06131
CSARGTLGGQETQYF	0.0216	0.06108
CASSVRAGNEQFF	0.0001	0.06108
CASSRSGYTEAFF	0.0001	0.06086
CASSFAGEGYETQYF	0.0001	0.05962
CASSERVQNTEAFF	0.0001	0.05951
CATSRENYGYTF	0.0001	0.05906
CASSSNPGPRPGELFF	0.0001	0.05895
CASSRTTGEGNEQYF	0.00239	0.05794
CASSAWGTSGGNEQFF	0.0001	0.05626
CASAMVGYGYTF	0.0001	0.05513
CASSGWGQGSTDTQYF	0.0001	0.05289
CAWSASVWLEHTEAFF	0.0001	0.05244
CAISDPGGSGGPADTQYF	0.0001	0.05244
CASSRIETQYF	0.0001	0.05188
CASSYSQAPGPSGNTIYF	0.0001	0.05154
CASSESSGGASHYEQYF	0.0001	0.05143
CASSSLSGANVLTF	0.01758	0.05131
CASSPGQGVATEAFF	0.01704	0.05131
CASSLGQLNTEAFF	0.0001	0.0512
CSARWRRGVPYEQYF	0.0001	0.05109
CASSLMNTEAFF	0.0001	0.05087
CASSSDRDYGYTF	0.0001	0.05042
CASSPLEYGYTF	0.0001	0.05008
CAWSGFEGRMNTEAFF	0.00825	0.04952
CAWSDGVGGPQHF	0.0001	0.04918

## Sheet: Figure 2B
TCR-V1-T cells					TCR-V2-T cells					TCR-V4-T cells
TCR-T only	TCR-T + tumor cells	TCR-T + tumor cells + W6/32	Tumor cells only		TCR-T only	TCR-T + tumor cells	TCR-T + tumor cells + W6/32	Tumor cells only		TCR-T only	TCR-T + tumor cells	TCR-T + tumor cells + W6/32	Tumor cells only
8	32	2	1		6	25	2	1		5.5	105	2	2

[truncated: 10 more sheets: Figure 2D, Figure 3A, Figure 3B, Figure 3C, Figure 3D_E, Figure 3F, Figure 4A, Figure 4B, Figure 5A, Figure 5B]
